# Supplementary material for: Rare variants in the endocytic pathway are associated with Alzheimer’s disease, its related phenotypes, and functional consequences
Source: PLoS Genet. 2021 Sep 13;17(9):e1009772. doi: 10.1371/journal.pgen.1009772 (PMC8460036; doi:10.1371/journal.pgen.1009772)
Supplement: S16 Table — (XLSX) [file pgen.1009772.s029.xlsx]

## Sheet: gene_coord
S16 Table. A full list of the endocytic genes with corresponding coordinates in GRCh38 and the average coverage (DP) in the ADSP and the AMP-AD datasets.
Gene symbol	Chromosome	Start	End	DP (ADSP)	DP (AMP)
ABCA13	7	48171458	48647497	159600	66332.9
ABCA2	9	137007234	137028922	152032	64743.8
ABCA5	17	69244311	69327244	157741	65096
ABCA7	19	1039997	1065572	150623	59402.8
ABCB6	2	219209772	219218994	157223	65679.9
ABCB9	12	122920951	122981649	155583	63651.8
ABCC10	6	43427366	43450427	157772	65323.3
ABCD1	X	153724856	153744755	NA	56388.1
ABCD4	14	74285269	74303055	156835	64341.5
ABCG1	21	42199689	42297244	157517	65697.9
ABHD17A	19	1876810	1885496	158052	66006.9
ABHD17B	9	71862452	71911193	158360	65038.9
ABHD17C	15	80679684	80755621	158311	65713.1
ACAN	15	88803436	88875353	157931	66168.2
ACAP1	17	7336529	7351477	156193	64068.1
ACAP2	3	195274745	195443044	157051	64040.2
ACE	17	63477061	63498380	156872	64559.9
ACKR1	1	159203307	159206500	158522	NA
ACKR2	3	42804752	42887974	157171	65044.2
ACKR3	2	236567787	236582354	158361	67014.6
ACKR4	3	132597270	132618967	157608	65518
ACLY	17	41866917	41930542	153139	62853.8
ACP2	11	47239302	47248906	159169	65578.3
ACP5	19	11574660	11579008	155773	62547.2
ACPP	3	132317369	132368765	NA	66109.4
ACTR10	14	58200080	58235636	155035	63061.3
ACTR2	2	65227788	65271253	157135	63910.3
ADA	20	44619522	44652233	157242	65395.3
ADA2	22	17178790	17258235	153407	NA
ADAM10	15	58588809	58749791	157661	64847.7
ADAM30	1	119893533	119896515	158401	66223.7
ADAM8	10	133262420	133276868	160809	66050.1
ADCYAP1R1	7	31052308	31111479	158449	67414.1
ADRA2C	4	3766348	3768526	153177	66748.3
ADRB1	10	114043866	114046904	151188	63959.9
ADRB2	5	148826611	148828623	160334	68860.8
AFTPH	2	64524305	64593005	157867	65339.1
AGA	4	177430774	177442437	159887	66452.2
AGRN	1	1020120	1056118	156348	64345.4
AHNAK	11	62433542	62556235	154438	63209.5
AKR1B1	7	134442356	134459284	158657	67306.4
AKR1B10	7	134527567	134541412	158130	65839.8
AKT2	19	40230317	40285536	155472	64638.1
ALS2	2	201700267	201782112	158607	65298.8
AMN	14	102922663	102933596	157396	65725.3
AMOTL2	3	134355347	134375479	158261	67214
ANGPTL3	1	62597520	62606313	160042	64384.9
ANK2	4	112818032	113384221	158936	66280.8
ANK3	10	60026298	60733490	158829	66226.2
ANKFY1	17	4163821	4263995	156025	64485.3
ANKRD13A	12	109999186	110039763	156613	64269.1
ANKRD13B	17	29589769	29614761	153241	65050.5
ANKRD13D	11	67289300	67302485	157583	65390.5
ANKRD27	19	32597006	32676597	156129	62750.6
ANKRD50	4	124664048	124712732	159306	66554.2
ANPEP	15	89784895	89815401	157301	64778
ANTXR1	2	69013176	69249327	159142	66776.5
ANTXR2	4	79901146	80125454	157698	64853.6
ANXA1	9	73151865	73170393	159925	66145.9
ANXA11	10	80150889	80205572	158008	66424.9
ANXA2	15	60347134	60402883	153989	62027.2
ANXA6	5	151100706	151157785	157582	66266
ANXA8	10	47460162	47484158	122172	17417.2
AOC3	17	42851184	42858130	156772	65065.7
AP1AR	4	112231740	112273110	160240	66413.8
AP1B1	22	29327680	29388583	156164	63860.8
AP1G1	16	71729000	71809201	154764	62325.8
AP1G2	14	23559565	23568070	156055	66252.5
AP1M1	19	16197854	16245906	157511	64297.3
AP1M2	19	10572671	10587315	148781	59122.7
AP1S1	7	101154456	101161596	154625	64365.7
AP1S2	X	15825806	15854931	NA	54278.7
AP1S3	2	223751686	223838027	156886	62586.2
AP2A1	19	49767001	49807114	154422	63640.7
AP2A2	11	924894	1012245	156122	63908
AP2B1	17	35578046	35726413	157605	64697.4
AP2M1	3	184174689	184184091	156984	66318.3
AP2S1	19	46838136	46850846	151236	61061.1
AP3B1	5	78002326	78294698	158303	65536.9
AP3D1	19	2100988	2164468	155342	62730.6
AP3M1	10	74120255	74150842	155729	63773.1
AP4B1	1	113894194	113905201	160296	65524.4
AP4E1	15	50908672	51005895	157249	64367.3
AP4M1	7	100101549	100110345	154018	63915.3
AP4S1	14	31025106	31130996	154541	61153.9
AP5B1	11	65773898	65780976	159894	65560.4
AP5M1	14	57268924	57298742	159993	66289.2
AP5S1	20	3820524	3828838	155990	63896.1
APH1A	1	150265399	150269580	156563	65817.5
APH1B	15	63276018	63309126	157870	65590.7
APOA1	11	116835751	116837622	161011	67677.3
APOA2	1	161222292	161223631	158234	65862.6
APOA4	11	116820700	116823304	161063	67197.2
APOB	2	21001429	21044073	158831	65936.6
APOC2	19	44946035	44949565	158275	62639.2
APOC3	11	116829706	116833072	155859	65494.7
APOE	19	44905791	44909393	152355	63098.6
APP	21	25880550	26171128	157142	64984.4
APPL1	3	57227726	57278105	156685	64388.5
APPL2	12	105173297	105236203	159383	66887.8
AQP2	12	49950737	49958878	162138	68309.8
ARAP1	11	72685069	72793599	156209	66161.4
ARC	8	142611049	142614479	161101	68626.4
ARF1	1	228082660	228099212	157734	66165.2
ARF6	14	49893082	49897054	158532	64378.9
ARFGAP2	11	47164299	47177125	155284	64709.1
ARFGAP3	22	42796502	42858106	155540	63411.6
ARFGEF1	8	67173511	67343781	156463	64777.9
ARFGEF2	20	48921711	49036693	155945	63380.6
ARFIP1	4	152779937	152918463	158087	65313.4
ARFIP2	11	6474683	6481479	155574	66313.4
ARFRP1	20	63698642	63708025	NA	65981.4
ARG1	6	131470832	131584332	158058	66004.2
ARHGAP1	11	46677080	46700619	154310	63921.9
ARHGAP32	11	128965060	129279324	157413	65147.1
ARHGAP44	17	12789498	12991643	156841	64813.1
ARHGAP45	19	1065923	1086628	152809	NA
ARL1	12	101393116	101407772	157242	62586.9
ARL5A	2	151788984	151828492	158802	65954.8
ARL5B	10	18659431	18681639	158398	64775.7
ARL5C	17	39156894	39167484	152765	63027.5
ARL8A	1	202133404	202144743	153384	63288.8
ARL8B	3	5122249	5180911	157319	64296.1
ARPC2	2	218217141	218254356	157736	64494.6
ARPC5	1	183620846	183635783	159909	66578.4
ARRB1	11	75260122	75351705	156179	65292.9
ARRB2	17	4710596	4721499	154273	63463.7
ARRDC3	5	91368631	91383317	160372	65497.1
ARRDC4	15	97960703	97973833	161761	66606.2
ARSA	22	50622754	50628173	156927	64839.3
ARSB	5	78777209	78986087	155298	64863.7
ARSD	X	2903972	2929349	NA	55998.1
ARSG	17	68259182	68422731	154547	63394.6
ASAH1	8	18055992	18084998	160184	66849.9
ASS1	9	130444961	130501274	157952	66005.8
ASTN1	1	176857302	177164973	158888	66701
ASTN2	9	116423112	117415070	157736	65897
ATG9A	2	219219380	219229717	156654	65805.6
ATP11A	13	112690038	112887168	157995	65067.2
ATP11B	3	182793503	182921629	158857	65667.9
ATP11C	X	139726346	139945276	NA	53505.1
ATP13A2	1	16985958	17011928	154674	64158.8
ATP1A1	1	116372668	116410261	158300	67103.8
ATP1A2	1	160115759	160143591	156559	66378.5
ATP2C1	3	130850595	131016712	155150	64674.9
ATP6AP1	X	154428633	154436516	NA	54423.7
ATP6V0A1	17	42458844	42522582	155352	63059.2
ATP6V0A2	12	123712353	123761755	155693	63500.4
ATP6V0A4	7	138706294	138799560	153581	60836
ATP6V0B	1	43974487	43978295	158188	67839.4
ATP6V0C	16	2513952	2520218	155319	64899
ATP6V0D1	16	67438014	67481181	157353	65677
ATP6V0D2	8	85987323	86154225	158803	65060.1
ATP6V0E1	5	172983771	173035445	153236	62002.9
ATP6V0E2	7	149872968	149891204	159752	67710.4
ATP6V1A	3	113747033	113812056	156584	63682
ATP6V1B2	8	20197381	20226819	159561	66170.3
ATP6V1C1	8	103021063	103073051	158528	65713.9
ATP6V1C2	2	10721100	10785110	155865	63402.8
ATP6V1D	14	67294371	67360265	156993	64899.9
ATP6V1E1	22	17592136	17628749	154620	61702.1
ATP6V1G1	9	114587706	114598915	153526	63143.7
ATP6V1H	8	53715543	53843558	157184	65357.1
ATP7A	X	77910656	78050395	NA	52677.5
ATP7B	13	51930436	52012125	158284	66442.3
ATP8A1	4	42408373	42657105	159897	66813.9
ATP8A2	13	25371974	26025851	158360	65844.3
ATP9A	20	51596514	51768390	154661	62488.1
ATP9B	18	79069285	79378287	NA	65242.5
ATRAID	2	27212027	27217178	161986	66726.7
ATXN2	12	111443485	111599676	154604	62572
AVL9	7	32495426	32588726	156809	63629.6
AVPR1A	12	63142759	63151201	161079	65467.9
AVPR1B	1	206106936	206117699	158332	66064.2
AVPR2	X	153902531	153907166	NA	57186.5
AZIN2	1	33081104	33123492	156887	NA
AZU1	19	825097	832018	153623	58233.7
A0A075B6Q4	6	143857318	143938471	NA	NA
A0A1B0GU03	11	1734821	1763954	NA	NA
A0A1B0GU22	13	76992078	77129589	NA	NA
B2M	15	44711487	44718851	160369	66160.9
B4GALT1	9	33104082	33167356	158835	65693.9
BACE1	11	117285232	117316259	156765	64591.4
BACE2	21	41167801	41282530	157878	66314.2
BAIAP3	16	1333638	1349441	160854	65997.7
BBC3	19	47220822	47232766	152235	62553.1
BCAN	1	156641390	156659532	157255	66727.1
BCL10	1	85265776	85276632	160492	66385.3
BDKRB2	14	96204679	96244166	157796	66673.7
BECN1	17	42810134	42833350	153260	63179.2
BET1L	11	167784	207428	140133	106103
BGN	X	153494980	153509546	NA	56324.7
BICD1	12	32106835	32383633	156101	63629.6
BIN1	2	127048027	127107288	158805	67636.5
BIRC6	2	32357028	32618899	156348	63549.5
BLOC1S1	12	55716037	55720087	156154	65533.3
BLOC1S2	10	100273280	100286680	151271	59496.2
BOK	2	241551424	241574131	155799	63227.6
BORCS5	12	12357078	12471233	153795	NA
BORCS6	17	8188345	8190180	159757	NA
BORCS7	10	102854259	102864961	154359	NA
BORCS8	19	19176903	19192591	154448	NA
BPI	20	38304150	38337505	156763	65269.6
BRI3	7	98252379	98310441	156247	63017.4
BST2	19	17402939	17405630	148263	61220.5
BTK	X	101349447	101390796	NA	52229.3
C12orf66	12	64186316	64222296	146642	58792.7
C16orf62	16	19555240	19706793	NA	63629.3
C16orf70	16	67109941	67148544	152387	62657.7
C17orf75	17	32324565	32350023	156137	63090
C1orf210	1	43281877	43285617	157108	66372.7
C3	19	6677704	6730562	153159	61900.5
C3AR1	12	8056844	8066359	156110	64064.5
C6orf120	6	169702190	169704856	163308	67115
C9orf72	9	27535640	27573866	160016	66823.6
CA4	17	60149942	60170899	152298	64628.4
CABP7	22	29720003	29731833	157147	66752.6
CACNG7	19	53909278	53943950	148154	57694.7
CALCRL	2	187341964	187448460	160110	66176.9
CALN1	7	71779491	72447151	156130	63471.8
CALY	10	133324072	133336935	147241	59316.9
CAP1	1	40040233	40072649	158059	64462.4
CAPN1	11	65180566	65212006	155159	63504.4
CAPN2	1	223701593	223776018	155675	64876.8
CARMIL1	6	25279078	25620530	158776	NA
CARMIL2	16	67644988	67657569	155495	NA
CAT	11	34438934	34472060	158311	65743.1
CAV1	7	116524994	116561179	156663	63470.4
CBL	11	119206298	119313926	155380	62712.1
CBY1	22	38656636	38673854	154472	61946.1
CCDC115	2	130337933	130342699	155137	64824.7
CCDC120	X	49053572	49069857	NA	53739.2
CCDC154	16	1434383	1444556	162484	66479
CCDC22	X	49235470	49250520	NA	53447.3
CCDC91	12	28133249	28581511	159501	66048.6
CCDC93	2	117915478	118014133	159796	67217.7
CCR5	3	46370854	46376206	157219	65738
CCT2	12	69585426	69601570	160674	66257.6
CCT8	21	29055805	29073797	157984	64735.8
CCZ1	7	5898725	5926550	116254	48060.5
CCZ1B	7	6794134	6826770	124090	53311.7
CD14	5	140631728	140633701	158440	65031
CD164	6	109366514	109382467	161032	66460.8
CD1A	1	158254424	158258269	156440	63907.7
CD1B	1	158327951	158331531	158630	64261.2
CD1C	1	158289923	158294774	160151	65782.4
CD1D	1	158178030	158186427	158699	66522.8
CD1E	1	158353696	158357553	157332	64670.5
CD207	2	70830211	70835816	157640	65620.8
CD22	19	35319261	35347361	155898	63171.1
CD274	9	5450503	5470566	160528	66681.9
CD300LG	17	43847148	43863639	157353	65301.4
CD320	19	8302127	8308358	158800	63807.7
CD34	1	207880972	207911402	158458	66691
CD4	12	6786858	6820799	152582	62628.8
CD63	12	55725323	55729707	150201	64908.6
CD68	17	7579491	7582111	149161	64834.5
CD74	5	150400041	150412969	156626	65537
CD79A	19	41877279	41881372	152015	65061.1
CD8B	2	86815339	86861924	151594	63040.8
CDH1	16	68737292	68835537	154167	61947.7
CDIP1	16	4510669	4538828	156933	65043.2
CDK2	12	55966781	55972789	156653	64831.4
CDKN1B	12	12685498	12722369	157506	66475.3
CEACAM6	19	41750977	41772211	157112	65837.5
CEACAM8	19	42580243	42595055	156116	64855.3
CFTR	7	117287120	117715971	158264	65186.4
CHAC1	15	40952962	40956512	159256	66580.2
CHGA	14	92923150	92935285	160421	68330.4
CHID1	11	867859	915058	157617	64737.3
CHIT1	1	203212827	203273641	158765	66331.6
CHMP1A	16	89640816	89657738	154247	58421.9
CHMP1B	18	11851413	11854444	162178	65831.4
CHMP2A	19	58551566	58555105	155203	67009.8
CHMP2B	3	87227271	87255556	160565	66634.2
CHMP3	2	86503430	86563479	155880	62642.9
CHMP4A	14	24209615	24213830	158715	66080.9
CHMP4B	20	33811348	33854366	156777	65310.1
CHMP4C	8	81732448	81759515	158757	65720.7
CHMP5	9	33264879	33282070	156479	64668.3
CHMP6	17	80991598	81009517	155579	63201.3
CHMP7	8	23243637	23262000	155101	64640.4
CHST1	11	45647689	45665622	158723	68051.5
CHST2	3	143119771	143124014	158644	66210
CHST3	10	71964395	72013558	158583	66121.7
CHST4	16	71525233	71538748	155580	63783.9
CHST5	16	75528530	75536108	158391	64705.3
CHST6	16	75472052	75495445	155652	62912.2
CHST7	X	46573765	46598496	NA	52220.2
CKAP4	12	106237881	106304279	157062	64932.6
CLASP2	3	33496245	33718356	157062	64815.6
CLBA1	14	104985775	105010482	157527	NA
CLCN3	4	169612633	169723673	159519	66006.6
CLCN4	X	10156975	10237660	NA	54058.5
CLCN5	X	49922596	50099235	NA	50572.3
CLCN6	1	11806096	11848079	157331	65184.7
CLCN7	16	1444934	1475084	158697	64389.1
CLEC16A	16	10944564	11182186	157401	65710.7
CLEC18A	16	69950705	69964452	124963	52354.7
CLEC18B	16	74408270	74421953	195766	89265.6
CLEC18C	16	70173322	70187361	92272.7	39620.8
CLIP1	12	122271432	122422669	153769	61817.3
CLIP3	19	36014660	36033343	154017	63832.5
CLN3	16	28474111	28495575	151647	55679.5
CLN5	13	76990660	77019143	159729	66340.7
CLSTN1	1	9728926	9823984	154004	62167.5
CLTA	9	36190856	36304781	154512	62447
CLTB	5	176392501	176416539	155005	64114.7
CLTC	17	59619689	59696956	157946	65322.1
CLTCL1	22	19179473	19291719	156660	64404.5
CLVS1	8	61057158	61501645	157280	65812.5
CLVS2	6	122996235	123072925	160376	66795.9
CMTM6	3	32481312	32502852	157377	64818.3
CNST	1	246566444	246668595	155906	63606.8
CNTNAP2	7	146116002	148420998	158133	65636.6
COG1	17	73192632	73208507	155396	64009.9
COG2	1	230642481	230693982	160594	67152.4
COG3	13	45464898	45536701	155118	61325.5
COG4	16	70480568	70523560	150803	60587.3
COG5	7	107201372	107564261	158203	65358.2
COG6	13	39655627	39791665	160222	66450.1
COG7	16	23388493	23453189	154490	62298.9
COG8	16	69320140	69339583	156525	64106.3
COL6A1	21	45981770	46005050	160936	66694.4
COMMD1	2	61888724	62147247	155669	64658.6
CORO1A	16	30182827	30189076	154421	62488.6
CORO1C	12	108645109	108731526	157268	65271
CORO7	16	4354542	4425705	156935	65121.9
CP	3	149162410	149221829	158511	65916.9
CPLX2	5	175796310	175884021	158218	67033.9
CPNE1	20	35626031	35664956	157228	64959.1
CPNE3	8	86514435	86561498	158205	65618
CPNE6	14	24070837	24078100	154892	66627.7
CPPED1	16	12659799	12803887	157193	64202.9
CPQ	8	96645242	97149654	158658	65936.5
CPTP	1	1324756	1328896	164280	NA
CREG1	1	167529117	167553805	158328	66414.5
CRHBP	5	76953045	76981158	156983	64031.3
CRHR1	17	45784280	45835828	158605	65885.4
CSH1	17	63894909	63896661	117435	50026
CSPG4	15	75674322	75712848	156738	66260.6
CSPG5	3	47562238	47580792	155769	64650.5
CTBS	1	84549611	84574480	156776	65166.5
CTNS	17	3636459	3663103	155858	63108.8
CTSA	20	45890144	45898949	156991	64639.3
CTSB	8	11842524	11869533	156748	64324.9
CTSC	11	88265069	88359684	159412	66088.9
CTSD	11	1752752	1764573	158085	67072.2
CTSE	1	206008535	206023909	157783	65239
CTSF	11	66563464	66568879	158865	65704.7
CTSG	14	24573518	24576250	156689	66157.6
CTSH	15	78921058	78949574	154035	61855.6
CTSK	1	150794880	150809577	154836	62368.4
CTSL	9	87724051	87731469	159323	66772.9
CTSO	4	155921580	155953912	160274	66752.6
CTSS	1	150730079	150765957	154919	61625.5
CTSV	9	97029677	97156556	157003	63713
CTSW	11	65879809	65883741	158996	66654.6
CTSZ	20	58985686	59008238	158453	66755.2
CUBN	10	16823966	17129811	158612	65804.6
CXCR2	2	218125289	218137251	156723	64728.9
CXCR4	2	136114349	136118149	150629	65207
CYB561	17	63432304	63446354	155134	64949.1
CYB561A3	11	61348754	61362283	153046	63861.2
CYB5R3	22	42617840	42649392	155063	63671.9
CYBA	16	88643289	88651054	159267	66268.2
CYBRD1	2	171522247	171558129	157993	64630
CYTIP	2	157414619	157488961	158664	65863.4
DAB2	5	39371675	39462300	158831	66183.8
DAGLB	7	6409126	6484190	153209	61135
DBNL	7	44044640	44069456	159050	65997.5
DCN	12	91140484	91183217	158568	65987.2
DCSTAMP	8	104339087	104356689	160535	67562.5
DCTN1	2	74361154	74392087	157565	66698.2
DDIT3	12	57516588	57521737	156094	65460.8
DDOST	1	20651767	20661544	159007	65745.9
DEFA1	8	6977649	6980092	77259.2	37220.9
DEFA3	8	7015869	7018297	148129	68027.6
DEFA4	8	6935820	6938306	161299	67538.6
DENND4C	9	19230435	19374281	157230	63510.9
DENND5A	11	9138825	9265959	154725	62895.3
DENND6A	3	57625454	57693077	154852	62769.2
DENND6B	22	50309030	50327012	155840	63075.5
DEPDC5	22	31753867	31908033	153771	62245
DERL1	8	123013170	123042302	159206	65310.8
DERL2	17	5471254	5486811	157247	64505.7
DGKH	13	42040036	42256578	158399	65732.8
DGKQ	4	958887	986895	155606	64550
DIAPH2	X	96684663	97604997	NA	53304.2
DIO3	14	101561351	101563452	156207	65028.4
DIRC2	3	122795058	122892157	NA	65523.6
DKK1	10	52314281	52318042	155405	66340
DNAJC13	3	132417502	132539032	155686	65131.3
DNAJC3	13	95677139	95794988	153782	64140.2
DNAJC5	20	63895126	63936031	NA	62440.3
DNASE2	19	12875209	12881466	152341	62134.2
DNASE2B	1	84398484	84415018	160274	66363.9
DNER	2	229357629	229714555	159089	66344.6
DNM2	19	10718055	10833488	154414	62751.8
DOC2A	16	30005514	30023270	151460	62361.6
DOP1A	6	83067666	83171350	159177	NA
DOP1B	21	36156782	36294274	154891	NA
DPP4	2	161992245	162074394	159076	66649.1
DPP7	9	137110546	137115177	156306	64767.3
DPY30	2	31867809	32039805	156261	63244.4
DRAM1	12	101877580	102012130	157266	64186
DRAM2	1	111117163	111140203	158362	65470.3
DSCR3	21	37223420	37268108	NA	65736.6
DSN1	20	36751791	36773818	153806	61183.3
DTNBP1	6	15522807	15663058	158169	65585.6
DTX3L	3	122564338	122575203	157101	65207.8
DYNC1H1	14	101964573	102056443	155038	63322.5
DYNC1I1	7	95772506	96110322	157835	66157.8
DYNC1LI2	16	66720893	66751609	155930	63829.5
DYSF	2	71453561	71686763	158341	66813
E7EQ34	17	46923133	47049932	NA	NA
E9PAM4	10	97584374	97673910	NA	NA
ECE1	1	21217247	21345572	156093	64510.5
ECPAS	9	111360685	111484745	157938	NA
EEA1	12	92770637	92929331	153775	62722.5
EEF1A1	6	73489308	73525587	153714	64653.6
EEF1A2	20	63488013	63499239	NA	68152.9
EGF	4	109912883	110013766	158284	65445.9
EGFR	7	55019017	55211628	159942	66572.5
EHBP1	2	62673851	63046487	156386	64949.7
EHBP1L1	11	65576046	65592650	158213	66694.1
EHD1	11	64851642	64888296	157966	65217.4
EHD2	19	47713422	47743134	150931	60298.9
EHD3	2	31234152	31269451	157339	66480.3
EHD4	15	41895933	41972557	157627	65867.9
ELANE	19	851014	856247	148615	60026.5
ENPEP	4	110365733	110565285	156958	64789.9
ENPP1	6	131808016	131895155	156201	64994.1
ENTR1	9	136401922	136410614	151509	NA
EPHA3	3	89107621	89482134	156493	64843
EPHA4	2	221418027	221574202	158679	66169
EPHA8	1	22563489	22603595	158948	67345.3
EPHB1	3	134795260	135260467	156629	66470.3
EPS15	1	51354263	51519266	156967	64487.8
ERBB2	17	39687914	39730426	153422	62951.2
EVA1A	2	75469302	75569722	158878	66356.4
EXOC8	1	231332753	231337852	159955	65578.1
EXPH5	11	108505435	108593768	158237	64629
EZR	6	158765741	158819368	157624	64860.2
F2R	5	76716126	76735770	159115	65165.3
F2RL1	5	76818933	76835315	152109	61254.5
FABP5	8	81280536	81284777	157556	67014.5
FAF2	5	176447628	176510074	155943	62125.6
FAM91A1	8	123768439	123815452	159206	66227.1
FASLG	1	172659103	172666876	158680	67072.8
FCGR1A	1	149782671	149791675	138157	57450.9
FCGR1B	1	121087345	121097161	134748	60198
FCHSD1	5	141639302	141651418	157698	67793.3
FCHSD2	11	72836745	73142318	157070	64646.3
FGD2	6	37005646	37029069	157439	65686.6
FGD5	3	14810853	14934571	157412	65804.5
FGFR4	5	177086905	177098144	157050	62942.4
FIG4	6	109690609	109878098	157915	65670.8
FKBP15	9	113161006	113221318	158031	65562.8
FLCN	17	17212212	17237188	156009	63826.7
FLOT1	6	30727709	30742732	152402	63023.7
FLOT2	17	28879335	28897733	156150	65187.7
FLT1	13	28300346	28495145	158045	65149.6
FMOD	1	203340628	203351758	158349	66940.8
FNBP1	9	129887187	130043194	154583	61876.1
FOLR1	11	72189558	72196323	156454	63076.8
FPR1	19	51745172	51804110	155894	64394.8
FRK	6	115931149	116060891	154733	62722
FTH1	11	61959718	61967634	158826	65885.1
FTL	19	48965309	48966879	156164	63574.9
FUCA1	1	23845077	23868290	151080	61588
FUCA2	6	143494812	143511720	158851	66396.4
FURIN	15	90868588	90883564	157783	66524
FYCO1	3	45917899	45995824	159883	67529.3
FYN	6	111660332	111873452	158793	66794.5
FZD5	2	207762598	207769906	156836	64608.5
FZD7	2	202033855	202038441	159034	66564.6
GAA	17	80101556	80119881	160564	67344.3
GABARAP	17	7240008	7242449	161010	66951.6
GALC	14	87837820	87993665	160545	66937.6
GALNS	16	88813734	88856970	156307	64989.6
GALNTL5	7	151956379	152019929	156223	63926
GAPVD1	9	125261794	125367207	153907	61204.6
GBA	1	155234452	155244699	150168	63591.7
GBF1	10	102245371	102382899	154913	63596.9
GC	4	71741696	71804041	160218	66001.3
GCA	2	162318840	162371595	157415	65718.1
GCC2	2	108449191	108509415	155118	63675.8
GCGR	17	81804132	81814008	NA	65928.8
GCNT1	9	76419850	76651203	157946	63801.9
GDAP2	1	117863485	117929621	159467	66183.3
GDI2	10	5765223	5842132	157174	63556.5
GFAP	17	44903159	44916937	157992	65870.6
GGA1	22	37608725	37633564	154482	63854.6
GGA2	16	23463542	23521995	154108	62996.8
GGA3	17	75236599	75262363	155214	65254.2
GGH	8	63014881	63039407	159166	65956.4
GH1	17	63917200	63918839	157009	65390.9
GH2	17	63880215	63881944	157045	64725.4
GIF	11	59829268	59845501	NA	64369.7
GIGYF2	2	232697299	232860605	156951	64340.7
GIMAP5	7	150722253	150750033	159079	65976
GLA	X	101393273	101408012	NA	51850.2
GLB1	3	32996609	33097202	157759	64645.5
GLIPR1	12	75480753	75503863	159061	66008.8
GLMP	1	156290089	156295689	152089	NA
GM2A	5	151212150	151270440	157406	64858.2
GNA11	19	3094362	3123999	158723	64652.4
GNAI1	7	79768028	80226181	159250	66364.8
GNAI3	1	109548615	109600195	157945	65679.6
GNAQ	9	77716097	78031811	158540	65848.4
GNB1	1	1785285	1891117	154061	62110.5
GNB2	7	100673567	100679174	156259	64580.8
GNB4	3	179396088	179451476	158149	64938.7
GNLY	2	85685175	85698852	159208	65287.4
GNPNAT1	14	52775193	52791668	154360	62460.6
GNS	12	64713445	64759431	156275	63875
GOLGA1	9	124878275	124948492	156778	64354.9
GOLGA4	3	37243177	37366751	157641	64703.6
GOLIM4	3	168008689	168095924	155101	65989.5
GOLPH3	5	32124716	32174319	156913	64281.3
GOLPH3L	1	150646230	150697154	154821	62272.5
GOLT1A	1	204198163	204213988	154054	63311.6
GOPC	6	117560269	117602542	158717	66256.2
GOSR2	17	46923075	46975524	158161	63978.3
GOT1	10	99396870	99430624	158201	65688.2
GPC1	2	240435663	240468076	159850	67501
GPC2	7	100169606	100177381	150896	62934.1
GPC3	X	133535745	133985594	NA	54037.2
GPC4	X	133300103	133415489	NA	53828.5
GPC5	13	91398621	92873682	158971	65529.3
GPC6	13	93226807	94408020	158633	65843.6
GPER1	7	1082208	1093815	158706	66814.5
GPLD1	6	24424565	24495205	156845	63599.1
GPNMB	7	23235967	23275108	157737	64193
GPR107	9	130053426	130140169	154780	63112.4
GPR135	14	59429022	59465342	158873	66703
GPR137B	1	236142505	236221865	157459	64449.9
GPR143	X	9725346	9786297	NA	52675
GPR15	3	98531978	98534681	158850	65954.7
GPR161	1	168079542	168137667	156569	65236.8
GPR61	1	109539872	109548406	159171	66846.7
GPR62	3	51955381	51957499	163674	69183.6
GRAP2	22	39901084	39973721	157579	65447.8
GRB14	2	164492417	164621482	159194	65872.8
GRB2	17	75318076	75405709	154683	62568
GRIA1	5	153489615	153813869	158627	66862.8
GRIPAP1	X	48973720	49002264	NA	50673
GRN	17	44345246	44353106	158149	64918.3
GSAP	7	77310751	77416349	157567	65505.1
GUSB	7	65960684	65982215	155234	62315.8
GYG1	3	148991408	149031775	158084	66017.3
HAP1	17	41717742	41734644	151558	60623.8
HAVCR2	5	157085832	157142869	156380	62745.5
HCK	20	32052197	32101856	154458	62798.8
HDAC6	X	48801377	48824982	NA	53723.2
HEBP2	6	138403531	138422197	158380	66141.3
HEXA	15	72340924	72376420	156301	64594.2
HEXB	5	74640023	74722647	155657	65192
HFE	6	26087281	26098343	155314	64369.6
HGS	17	81683326	81703138	NA	65436.3
HGSNAT	8	43140464	43202855	150379	60095.5
HLA-A	6	29941260	29945884	105019	74336.6
HLA-B	6	31353872	31357188	79435.4	68672.1
HLA-C	6	31268749	31272130	62762.3	68758.1
HLA-DMA	6	32948613	32969094	158382	66730.2
HLA-DMB	6	32934629	32941028	157867	66187.1
HLA-DOA	6	33004182	33009591	158140	67106.1
HLA-DOB	6	32812763	32820466	160689	67808.8
HLA-DPA1	6	33064569	33080775	161791	68229.2
HLA-DPB1	6	33075990	33089696	158674	67847.9
HLA-DQA1	6	32628179	32647062	126159	63766.8
HLA-DQA2	6	32741391	32747198	168834	67909.9
HLA-DQB1	6	32659467	32668383	120887	64270.3
HLA-DQB2	6	32756098	32763532	178930	76682.8
HLA-DRA	6	32439878	32445046	160803	67126.9
HLA-DRB1	6	32578769	32589848	93782.6	86234.4
HLA-DRB3	6	3715355	3728422	NA	NA
HLA-DRB4	6	3851133	3866104	NA	NA
HLA-DRB5	6	32517353	32530287	81172	38172.1
HLA-E	6	30489509	30494194	158278	64910.7
HLA-F	6	29722775	29738528	160399	66315.1
HLA-G	6	29826967	29831125	160398	67598
HLA-H	6	29887752	29890482	143932	65654.9
HMGB1	13	30456704	30617597	156013	63935.4
HMP19	5	174045706	174243501	NA	NA
HPS1	10	98416198	98446935	159018	66751.8
HPS4	22	26443423	26483837	157819	66106.9
HPS6	10	102065349	102068036	159995	64505.4
HPSE	4	83292461	83335153	156576	63279.1
HRG	3	186660216	186678234	156229	65131.2
HRNR	1	152212076	152224193	169454	75234.9
HSD17B6	12	56752161	56787790	152882	62076.6
HSP90AA1	14	102080742	102139699	155375	62124.3
HSPA8	11	123057489	123063230	157277	64864.6
HSPD1	2	197486584	197516737	157534	63578.6
HSPG2	1	21822244	21937310	157291	65318.7
HTR4	5	148451032	148677235	156988	65658.8
HTT	4	3041363	3243957	156708	65203.3
HYAL1	3	50299890	50312381	146930	60321.2
HYAL2	3	50317790	50322782	156441	66026.4
HYAL3	3	50292831	50299405	159914	66543
IDS	X	149476988	149521096	NA	53937.8
IDUA	4	986997	1004564	158092	65429.2
IFI30	19	18173162	18178117	156083	63807.1
IFITM3	11	319676	329475	152151	57854.3
IFNAR1	21	33324429	33359864	155652	64108.8
IGF2R	6	159969082	160113507	157571	66172
IKBKE	1	206470476	206496889	155499	66116.9
IL12A	3	159988835	159996019	160027	66307.6
IL12B	5	159314780	159330487	159992	66846.2
IL15	4	141636583	141733987	159752	66413.9
IL15RA	10	5943639	5978187	157552	63965
IL1B	2	112829751	112836816	159518	66010.9
IL2RB	22	37125843	37175054	157174	66451.1
IL2RG	X	71107404	71112108	NA	53705.8
IL4I1	19	49889654	49929539	154304	63339.5
IMPDH1	7	128392277	128410252	155327	65648.2
INPP5B	1	37860697	37947057	151670	61384.2
INPP5F	10	119726042	119829147	156772	64376.3
INPP5K	17	1494577	1516742	157028	64291.1
INS	11	2159779	2161221	165194	70049.3
INSR	19	7112255	7294414	152279	60839.8
IRAK1	X	154010506	154019902	NA	54286.4
IRAK2	3	10164919	10243745	152751	61546.6
IRAK4	12	43758944	43789543	158267	65812.5
IRF7	11	612553	615983	158336	64722.6
IST1	16	71845996	71931199	155457	63320.4
ITCH	20	34363241	34540748	154810	62753.2
ITFG2	12	2812622	2859791	154717	63734.8
ITGB1	10	32887273	33005792	158533	65523.5
ITM2B	13	48232612	48270357	158840	65949.3
ITM2C	2	230864639	230879248	158888	67795.8
JAK1	1	64833229	65067754	157476	66217.2
JAK2	9	4984390	5129948	159904	66507.8
JAK3	19	17824780	17848071	151056	61070.6
K7ERQ8	17	42119674	42154916	NA	NA
KCNE1	21	34446688	34512214	138300	66223.4
KCNE2	21	34364006	34371381	151194	62861.9
KCNH1	1	210676823	211134165	158378	65952.3
KCNJ11	11	17365172	17389331	158955	68137.6
KCNK1	1	233614106	233672514	157514	66387.6
KCNQ1	11	2444684	2849105	159284	66892.6
KDR	4	55078481	55125595	160323	66508.1
KERA	12	91050491	91058024	161470	66238.8
KIAA0319	6	24544104	24646191	157427	64664.8
KIAA1324	1	109113679	109206781	NA	63629.8
KIDINS220	2	8721081	8837630	158894	65956.2
KIF13A	6	17759183	17987635	157159	64456.9
KIF16B	20	16272104	16573448	159184	66476.1
KIFC1	6	33391823	33409896	154642	63903.7
KIR2DL4	19	54803535	54814517	151198	40533.5
KIT	4	54657918	54740715	158944	66415.1
KLHL20	1	173714941	173786692	157289	64526.6
KLHL22	22	20441519	20495844	155240	63942.4
KPTN	19	47475150	47484265	148703	60458.9
KREMEN2	16	2964216	2968383	155427	64948.7
KXD1	19	18557762	18569387	154333	61959.2
L1RE1	1	112673141	112702377	NA	NA
LAMP1	13	113297239	113323672	149627	59606.4
LAMP2	X	120426148	120469365	NA	53718.2
LAMP3	3	183122215	183163839	156663	63655.6
LAMP5	20	9514358	9530524	157859	66314.7
LAMTOR1	11	72085895	72103297	158776	66803.7
LAMTOR2	1	156054782	156058506	155003	64894.9
LAMTOR3	4	99878336	99894428	160500	66817.8
LAMTOR4	7	100148907	100155944	154833	63155
LAMTOR5	1	110401249	110407942	158209	64781.6
LAP3	4	17577198	17607972	156451	64039.5
LAPTM4A	2	20032650	20051628	156377	64556.9
LAPTM4B	8	97775057	97853013	156097	62884.9
LAPTM5	1	30732469	30757774	157615	66734
LARS	5	146110566	146182731	NA	63590.1
LAT	16	28984826	28990784	155022	63478.6
LAT2	7	74199652	74229834	149252	58843.1
LDLR	19	11089462	11133820	151688	59825.6
LDLRAD4	18	13217498	13652755	158516	66462.8
LDLRAP1	1	25543606	25568886	157982	66890.2
LEPROT	1	65420587	65436007	159729	66692.9
LEPROTL1	8	30095408	30177208	155997	63637.3
LGMN	14	92703807	92748679	155906	63852.6
LGR5	12	71439798	71586310	159227	65938.4
LGR6	1	202193799	202319781	156850	66159.2
LHCGR	2	48686774	48755730	155887	65074.8
LIPA	10	89213569	89414557	159037	66662.6
LIPG	18	49560699	49599185	150742	57710.7
LITAF	16	11547722	11636381	154924	62466.1
LLGL1	17	18225635	18244875	157035	66516.9
LMBRD1	6	69672757	69867236	160276	66139.7
LMTK2	7	98106862	98209638	158135	65256.9
LNPEP	5	96935394	97037513	158177	65557.6
LOC102724200	21	5156151	5231500	NA	NA
LPAR1	9	110873263	111038470	159023	65754.6
LPCAT1	5	1456480	1523962	159952	67225.4
LRAT	4	154626945	154753120	159047	66076
LRBA	4	150264435	151015727	157137	64902.8
LRMP	12	25004342	25108335	NA	65313.3
LRP1	12	57128483	57213361	156623	66892.3
LRP2	2	169127109	169362534	156986	64787.5
LRP6	12	12116025	12267044	156980	64440.4
LRPAP1	4	3503612	3532446	159010	65782.8
LRRK2	12	40196744	40369285	159716	65981.2
LTV1	6	143843338	143863812	159621	66028.3
LUM	12	91102629	91111494	158840	65769.2
LY96	8	73991392	74029079	156830	62652.7
LYN	8	55879835	56014169	157192	63899.9
LYZ	12	69348381	69354234	156450	62938.5
M6PR	12	8940361	8949761	154898	63764.3
MAGEL2	15	23643549	23647867	159694	66428
MAGI2	7	78017055	79453667	159197	66222.8
MAGT1	X	77825747	77895593	NA	49324.1
MAN2B1	19	12646511	12666742	152129	61975.6
MAN2B2	4	6575189	6623362	158092	65864.3
MANBA	4	102630770	102760994	157023	65755.8
MAP1LC3A	20	34546854	34560345	153872	63910.6
MAP2K1	15	66386837	66491544	154336	61920.7
MAP2K2	19	4090321	4124122	155200	62330.2
MAP3K7	6	90513573	90587072	160445	66445.6
MAPK1	22	21759657	21867680	155173	63110.3
MAPK3	16	30114105	30123506	152182	62978.3
MARCH1	4	163524298	164384050	NA	64739.6
MARCH2	19	8413270	8439017	NA	57957.7
MARCH3	5	126867714	127032402	NA	64530.2
MARCH4	2	216257865	216372483	NA	65052.4
MARCH8	10	45454585	45594907	NA	65554.6
MARCH9	12	57755103	57760411	NA	64635.2
MCOLN1	19	7522624	7534009	157295	65025.7
MCOLN2	1	84925583	84997113	159041	65167.1
MCOLN3	1	85018082	85048500	158737	65601.3
MCTP1	5	94703741	95284575	159057	66136.2
MFHAS1	8	8783354	8893630	157648	64798
MFSD12	19	3538261	3574290	153350	62517.8
MFSD8	4	127917799	127966034	155728	62909.1
MGRN1	16	4616493	4690974	156573	64312.1
MGST1	12	16347142	16609259	159169	66097.9
MIB2	1	1615454	1630605	156626	65718.7
MICALL1	22	37905657	37942822	153556	62697.7
MICALL2	7	1428465	1459470	157866	66033.6
MILR1	17	64449037	64468643	153064	61248.7
MIOS	7	7566875	7608932	158228	65748
MITD1	2	99161427	99181058	156324	65197.1
MLANA	9	5890889	5910606	159925	66741.1
MLC1	22	50059391	50085426	156639	63765.8
MMD	17	55392622	55421924	159409	65743.4
MME	3	155024124	155183704	152832	62122.1
MMGT1	X	135960588	135974029	NA	53364.6
MMP14	14	22836560	22849041	156084	65163.5
MMP24	20	35226690	35276998	155026	64417.5
MNDA	1	158831351	158849506	159939	65957.4
MON1A	3	49907160	49930173	152121	60841
MON1B	16	77190835	77202398	157928	66770.9
MPO	17	58269855	58280935	157268	65569.9
MPZ	1	161304735	161309968	151305	63590.9
MRC1	10	17809348	17911164	158008	16534.6
MREG	2	215942584	216034096	157149	64940.3
MRGPRX2	11	19054455	19060717	160664	66727.2
MT1X	16	56682470	56684196	160646	68210.8
MTM1	X	150568621	150673143	NA	54052
MTMR2	11	95821766	95925315	159058	66177
MTMR4	17	58489529	58517905	155612	64823.6
MTOR	1	11106535	11262551	155017	64072.3
MVB12A	19	17405722	17433724	152703	60552.2
MVB12B	9	126326829	126507041	158472	66973
MYD88	3	38138478	38143022	159550	66923.1
MYLPF	16	30370934	30377991	152596	63373
MYO18A	17	29071122	29180398	157324	66327.2
MYO1B	2	191245185	191425389	159276	66445.2
MYO1D	17	32492522	32877177	156278	64909.2
MYO5A	15	52307283	52529050	158546	65563.1
MYO5B	18	49822789	50195147	158672	66874.5
MYO6	6	75749192	75919537	156387	64450.9
MYO7A	11	77128246	77215241	159546	67850.5
NAAA	4	75913660	75941013	156552	63921.3
NAGA	22	42058334	42070842	157818	65295.6
NAGLU	17	42536241	42544449	155933	65110.3
NAPEPLD	7	103099776	103149560	157647	65710.8
NAPG	18	10525905	10552764	160433	66649.1
NAPRT	8	143574785	143578649	158269	NA
NAPSA	19	50358477	50365830	148564	61628.5
NBEA	13	34942270	35673022	159023	65877.9
NBR1	17	43170481	43211689	154413	63010.1
NCAN	19	19211958	19252233	152642	61682.2
NCF1	7	74773962	74789376	100270	44001
NCF2	1	183555562	183590876	156746	65089.2
NCF4	22	36860988	36878017	157179	66528.6
NCOA4	10	46005088	46030623	157781	65210.1
NCSTN	1	160343316	160358952	156983	65925.5
NDFIP1	5	142108779	142154440	158117	64740.7
NDFIP2	13	79481124	79556075	159141	65764.4
NDRG1	8	133237175	133302022	158839	67367.9
NDUFC2	11	78068297	78079862	157434	63867.6
NEDD4L	18	58044226	58401540	157985	65567.5
NEU1	6	31857659	31862905	155671	62944.6
NEU4	2	241809065	241817413	163792	66585.6
NEURL1B	5	172641263	172691540	156750	66167.3
NF2	22	29603556	29698598	156196	64573.7
NFAM1	22	42380407	42432403	155411	63672.4
NGFR	17	49495293	49515008	155480	66153.1
NHLRC3	13	39038306	39050109	159377	66774.4
NIPA1	15	22773063	22829789	152495	61239.9
NIPA2	15	22838644	22869362	156633	63282
NISCH	3	52455118	52493068	156979	65299.5
NMNAT2	1	183248237	183418380	157466	65126.8
NOX1	X	100843324	100874359	NA	52611.8
NPC1	18	23506184	23586506	157276	64699.1
NPC2	14	74476192	74494177	157639	65513.4
NPPA	1	11845709	11848345	146745	62962
NPRL2	3	50347330	50350826	155000	65462.5
NPRL3	16	84271	138677	154538	63581.2
NR4A3	9	99821855	99866891	156472	65038.1
NRP1	10	33177492	33336262	158249	65731.4
NSF	17	46590669	46757464	117690	48420.5
NSG1	4	4348140	4419058	157033	NA
NSG2	5	174045706	174243501	157991	NA
NTRK1	1	156815640	156881850	156479	65945
NTRK2	9	84668551	85027054	159023	66725.5
NUCB1	19	48900312	48923372	150719	60529.9
NUMB	14	73275107	73458617	155101	62265.3
OCA2	15	27754875	28099315	158305	65807.4
OCIAD1	4	48805212	48861817	157472	64331.5
OCIAD2	4	48885019	48906937	158245	64909.5
OCRL	X	129539849	129592561	NA	54302.2
OGN	9	92383268	92404696	157998	64337.1
OLFM4	13	53028813	53052057	160243	67158.8
OMD	9	92412380	92424471	155913	63360.3
OPRM1	6	154010496	154246867	159493	66036.7
OPTN	10	13099449	13138308	151600	61023.1
OR2A4	6	131699644	131701401	57183.8	33343
ORM2	9	114329869	114333251	148440	63807.9
OSBP	11	59574398	59615774	156039	64624.4
OSBPL11	3	125528858	125595497	155741	63125.5
OSBPL1A	18	24162045	24397880	156735	64104.8
OSBPL9	1	51577179	51798427	155902	64013.3
OSTM1	6	108041409	108165854	156687	64230.4
P2RX4	12	121209861	121234106	153546	62585.2
PA2G4	12	56104537	56113910	155847	64464
PACSIN2	22	42835412	43015149	154610	63841.5
PADI2	1	17066761	17119451	157019	64790.2
PAK3	X	110944285	111227361	NA	55084.7
PAM	5	102753981	103029730	159104	66147.8
PARM1	4	74933095	75050115	159397	66694.7
PAX2	10	100735396	100829944	157349	66034.4
PCSK1N	X	48831096	48835610	NA	53211.9
PCSK4	19	1481428	1490752	156685	64477.1
PCSK5	9	75890644	76362975	158012	65408.6
PCSK7	11	117204337	117232525	152647	64697.9
PCSK9	1	55039447	55064852	160227	68377.5
PCYOX1	2	70257386	70281185	154041	63067.3
PDCD6	5	271621	314974	153698	63077.5
PDGFRB	5	150113839	150155872	157913	67133.9
PDIA3	15	43746410	43773278	155184	62703.3
PDLIM4	5	132257696	132273454	159556	67856.2
PEBP4	8	22713251	23000000	156953	65551.5
PGA3	11	61203307	61213098	126127	50169.7
PGA4	11	61222347	61231694	49527.4	47778.6
PGA5	11	61241175	61251444	152220	61844
PHB	17	49404052	49414901	157295	64742.5
PHETA1	12	111360651	111369121	156452	NA
PHETA2	22	42074248	42079438	160763	NA
PI4K2A	10	97640686	97676434	154822	62885.5
PI4K2B	4	25160663	25279204	158128	64903.8
PI4KB	1	151291797	151327715	154739	63704.9
PICALM	11	85957175	86069882	158296	65198.1
PICK1	22	38056311	38075701	157473	65020.8
PIFO	1	111346600	111353013	159019	67570.2
PIGR	1	206928522	206946466	158205	66095.6
PIK3C3	18	41955234	42087830	159302	65869.1
PIK3CD	1	9651731	9729114	154045	62066.4
PIK3CG	7	106865278	106908980	158434	65829.4
PIK3R4	3	130678934	130746829	158966	65897.4
PIKFYVE	2	208266255	208358746	159283	66114.8
PIP4P1	14	20457681	20461465	158029	NA
PIP4P2	8	90993802	91040872	160309	NA
PIP5K1C	19	3630183	3700468	155622	64234.9
PKN1	19	14433053	14471867	155228	62576.6
PLA2G15	16	68245304	68261058	155472	64287
PLA2G3	22	31134807	31140508	159261	67045.1
PLA2G4B	15	41837775	41848147	158690	67429.4
PLA2G4E	15	41981582	42051190	158550	66597.5
PLA2G4F	15	42139034	42156636	157023	66498.3
PLAC8	4	83090048	83137075	152754	62641.3
PLBD1	12	14503661	14567883	158388	64449.8
PLBD2	12	113358566	113391629	153944	62718.7
PLD1	3	171600404	171810950	158213	65738.1
PLD4	14	104924713	104937761	157612	67813.1
PLEKHA8	7	30027404	30130483	158063	65970.6
PLEKHB2	2	131104847	131353709	143521	60102.3
PLEKHF1	19	29665459	29675477	157306	65258.6
PLEKHF2	8	95133785	95156685	158667	65370.9
PLEKHJ1	19	2230084	2237704	158125	65876.5
PLEKHM1	17	45435900	45490749	151134	63578.5
PLEKHM2	1	15684320	15734769	155603	63917
PLIN3	19	4838341	4867694	151529	58842.2
PLOD3	7	101205977	101218420	154423	62786.7
PMEL	12	55954105	55973317	150668	61154.9
PMEPA1	20	57648392	57711536	157884	67345.4
PML	15	73994673	74047827	157466	65337.8
PNPLA7	9	137459952	137550402	154375	63321.9
PON2	7	95404862	95435329	159419	66452.2
POSTN	13	37562583	37598844	159006	65673.2
PPT1	1	40072710	40097260	158191	65517.2
PPT2	6	32153441	32163678	150294	63037.7
PQLC1	18	79902420	79951665	NA	64167.7
PQLC2	1	19312302	19332611	NA	64889.6
PRAF2	X	49071161	49074002	NA	53839
PRCP	11	82822936	82970584	159077	65908
PRDX3	10	119167720	119178812	155439	63046
PRDX6	1	173477330	173488815	158153	65607.6
PRELP	1	203475806	203491352	156227	66059.4
PRF1	10	70597348	70602759	157123	65547.2
PRKCD	3	53156009	53192717	156254	66306.4
PRKCI	3	170222424	170305977	155932	63181.6
PRKCZ	1	2050411	2185395	156406	65038.7
PRKD1	14	29576479	30191898	159390	65868
PRL	6	22287244	22302826	161088	66938.4
PRLR	5	35048756	35230487	158761	66237
PRSS16	6	27247701	27256624	156173	65479.8
PRSS2	7	142760398	142774564	177698	NA
PRSS57	19	685546	695498	153702	61292.2
PRTN3	19	840999	848175	148473	57028.1
PSAP	10	71816298	71851325	158057	65707.5
PSAPL1	4	7430285	7434930	161350	68619.7
PSD	10	102402617	102421539	155337	65715.7
PSEN1	14	73136418	73223691	153106	62236.9
PSEN2	1	226870184	226927726	158533	66501.3
PSENEN	19	35745600	35747519	153378	66246.5
PSMD1	2	231056845	231173116	158044	65691.6
PTGES2	9	128120693	128128462	157579	65947.8
PTP4A1	6	63521746	63583588	157342	64046.4
PTP4A2	1	31906421	31944856	153585	61767.4
PTP4A3	8	141391995	141432454	158074	66486.9
PTPN1	20	50510321	50585241	158376	65797.2
PTPN23	3	47381011	47413435	155767	64458.1
PTPRN	2	219289623	219309648	156277	65637.3
PYCARD	16	31201486	31203450	160215	64837.2
PYGB	20	25248085	25298012	160125	66889.1
RAB10	2	26034084	26137454	156551	63246.6
RAB11A	15	65726054	65891989	154406	62458.1
RAB11B	19	8389981	8404434	154477	63673.4
RAB11FIP1	8	37858618	37899497	153991	61663.6
RAB11FIP2	10	118004916	118046941	160162	66929.3
RAB11FIP3	16	425649	523011	152222	61137.4
RAB11FIP4	17	31391675	31538211	155172	64057.6
RAB11FIP5	2	73073382	73156721	155935	64422.7
RAB12	18	8609437	8639383	158279	65657.9
RAB13	1	153981617	153986358	154711	63412.5
RAB14	9	121178133	121223014	159705	66474.2
RAB15	14	64945814	64973226	155399	65515.3
RAB17	2	237574322	237601614	158064	65740.4
RAB1A	2	65070696	65130331	155486	63056.6
RAB20	13	110523066	110561722	156691	64276.4
RAB21	12	71754863	71800286	157256	65514.8
RAB22A	20	58309715	58367507	157674	65513.5
RAB23	6	57186992	57222307	158763	65746.7
RAB24	5	177301198	177303744	157253	66541
RAB25	1	156061160	156070504	152614	63157.1
RAB27A	15	55202966	55319113	155411	63702.7
RAB27B	18	54717860	54895516	159773	66320.4
RAB29	1	205767986	205775482	157785	NA
RAB2A	8	60516936	60623644	156506	64322
RAB30	11	82973133	83071923	158068	65455.7
RAB31	18	9708275	9862551	158466	65618.7
RAB32	6	146543833	146554953	156175	65192.9
RAB35	12	120095099	120117502	153619	64639.9
RAB37	17	74670578	74747335	156747	65191
RAB38	11	88113251	88175443	161441	67037.2
RAB39A	11	107928448	107963482	152111	60257.2
RAB3A	19	18196784	18204042	153979	62055.7
RAB3B	1	51907956	51990700	155830	63705.3
RAB3C	5	58582221	58859394	159360	66154
RAB3D	19	11322068	11346270	153592	61379.5
RAB43	3	129087569	129122801	147735	61253.3
RAB44	6	36697826	36733184	156753	65541.5
RAB4A	1	229271062	229305894	156750	65008.6
RAB4B	19	40778216	40796942	149884	61231.5
RAB5A	3	19947097	19985175	158336	64529.3
RAB5B	12	55973913	55996683	154210	63842.2
RAB5C	17	42124978	42155044	154342	61955.9
RAB6A	11	73675638	73761137	154284	61390.9
RAB7A	3	128693669	128825942	155267	64295
RAB7B	1	205976740	206003461	158282	NA
RAB8A	19	16111889	16134234	156242	63852.3
RAB8B	15	63189560	63267776	157242	64779.2
RAB9A	X	13689128	13710504	NA	54315
RABEP1	17	5282265	5386340	155816	62777.3
RABEP2	16	28904421	28936526	151236	59499.8
RABEPK	9	125200542	125234161	151666	60337.4
RABGAP1L	1	174159410	174995308	153289	62870.9
RABGEF1	7	66682164	66811464	156704	64303.1
RAC1	7	6374527	6403967	154866	61886.9
RAMP2	17	42758447	42763041	156856	64315.1
RAMP3	7	45157791	45186302	159180	66614.9
RAN	12	130872037	130877678	159137	63960.4
RAP1A	1	111542218	111716691	158322	65514.6
RAP1B	12	68610855	68671901	156338	63847.7
RAP2A	13	97434169	97469128	158523	66117.8
RAP2B	3	153162226	153170627	158570	64777.6
RAP2C	X	132203024	132219480	NA	53249.2
RAPGEF1	9	131576770	131740076	157976	65948.3
RAPGEF2	4	159103013	159360174	158849	65931.3
RASGEF1B	4	81426393	82044244	157940	65421.1
RASGRP1	15	38488103	38565575	158725	66553.2
RASSF9	12	85800703	85836409	159032	65433
RB1CC1	8	52622458	52745843	158588	64990.8
RBFOX1	16	5239802	7713340	158403	65681.2
RBSN	3	15070073	15099163	156536	NA
RCC2	1	17406760	17439677	155888	63564.1
RDH14	2	18554723	18560679	160423	67209.2
RELCH	18	62187255	62310249	160089	NA
REP15	12	27696447	27697596	161118	66093.4
RET	10	43077064	43130351	160004	67680
RETN	19	7669049	7670455	145868	59941.1
RFFL	17	35005990	35089319	155533	63828.4
RFTN1	3	16313574	16514026	158707	67269.3
RGP1	9	35749287	35758585	158788	67154.5
RGS20	8	53851795	53959303	155772	62762.5
RHEB	7	151466012	151520120	158451	66015.8
RHOA	3	49359139	49412998	151333	59974.1
RHOB	2	20447074	20449440	160041	67785.9
RHOBTB3	5	95713522	95824383	158918	66285.1
RHOD	11	67056847	67072017	152735	61159.8
RHOV	15	40872214	40874234	155564	64724.8
RIC1	9	5629025	5776557	157615	NA
RILP	17	1646145	1649866	155010	64375.3
RIN3	14	92513781	92688994	156893	65179.9
RIPK1	6	3063824	3115187	155644	63592.7
RMC1	18	23503470	23531822	156826	NA
RNASE2	14	20955487	20956436	158464	64919.6
RNASE3	14	20891385	20892348	152271	65352
RNASE6	14	20781268	20782467	160884	65397.4
RNASET2	6	166922113	166957191	156710	65668.1
RND2	17	43025231	43032041	150870	62175.1
RNF11	1	51236273	51273447	156307	63484.9
RNF112	17	19411125	19417276	155500	66427.1
RNF128	X	106693794	106797016	NA	53285.4
RNF13	3	149812770	149962139	158644	65565.3
RNF144A	2	6917412	7068286	159788	67908.6
RNF152	18	61808067	61894247	158960	66175.8
RNF183	9	113297093	113303376	156293	64739.4
RNF19B	1	32936445	32964809	154728	63258
RNF215	22	30368811	30421771	155168	64341.2
RNF32	7	156640281	156677130	160465	67367
RPS27A	2	55231903	55235853	159941	65790.2
RPS6KC1	1	213051233	213274774	156212	64248
RPTOR	17	80544819	80966371	158426	65717.1
RRAGA	9	19049427	19051025	159069	65208
RRAGB	X	55717749	55758774	NA	54427.3
RRAGC	1	38838198	38859772	157359	64842.8
RRAGD	6	89364616	89412273	156721	64945.1
RUBCN	3	197668867	197749727	154895	NA
RUFY1	5	179550554	179610012	153119	61695
RUFY2	10	68341107	68407294	153479	61312.3
RUSC1	1	155320894	155331114	154784	64189.3
S100A13	1	153618787	153631360	156009	64070.6
S100A7	1	153457744	153460651	158144	66685.2
S1PR1	1	101236865	101243713	155329	64827.9
SAMD9L	7	93130056	93148385	160195	66915.2
SCAMP1	5	78360611	78480739	155324	64146.7
SCAMP2	15	74843730	74873365	151588	62134.3
SCAMP3	1	155255979	155262430	150620	63260.9
SCAMP4	19	1905372	1926013	157851	63301.3
SCAMP5	15	74957219	75021495	152227	60314.4
SCARB1	12	124776856	124882668	156276	64657.2
SCARB2	4	76158737	76234536	159854	66310
SCOC	4	140257286	140385728	158133	65905
SCYL2	12	100267140	100341715	155928	63875.5
SDC1	2	20200797	20225433	158920	67314.5
SDC2	8	96493813	96611790	157436	65789.6
SDC3	1	30869466	30908758	154071	65292.8
SDC4	20	45325288	45348424	159083	66566.5
SDCBP	8	58552924	58582859	159909	66383.4
SDF4	1	1216909	1232067	159696	65944.8
SEC13	3	10293131	10321112	152737	64397.6
SEH1L	18	12947133	12987536	152774	61485.6
SERPINA3	14	94612384	94624055	157129	66333.9
SERPINB13	18	63586989	63604639	159765	66034.4
SERPINB3	18	63655197	63661893	159884	66280.9
SFTPA1	10	79610939	79615455	155808	66669.1
SFTPA2	10	79555852	79560407	160372	69725.4
SFTPB	2	85657314	85668741	155167	63969.2
SFTPC	8	22156913	22164479	159639	67411.7
SFTPD	10	79937467	79982614	152514	64425.9
SGK3	8	66712734	66862022	155449	63119.1
SGSH	17	80206716	80220923	159855	66184.4
SH3GL1	19	4360370	4400547	156448	64726.7
SH3GL2	9	17579066	17797124	159468	66051.3
SH3GL3	15	83447228	83618743	155734	64306.4
SHKBP1	19	40576853	40591399	153730	63809.5
SIAE	11	124633113	124695707	158019	65845.3
SIAH1	16	48356364	48448402	155515	63027
SIAH2	3	150741125	150763477	156374	64890.5
SIDT2	11	117178736	117197445	155397	65606
SLA	8	133036728	133102912	159417	67537.3
SLA2	20	36612318	36646196	149067	59542
SLC11A1	2	218382029	218396894	156840	63894.4
SLC11A2	12	50979401	51028566	156508	63355.3
SLC12A4	16	67943474	67969601	158548	65640.3
SLC15A3	11	60937060	60952653	157300	66196.5
SLC15A4	12	128793194	128823958	159822	66652.4
SLC17A1	6	25782915	25832052	160159	66388.9
SLC17A2	6	25912754	25930691	156648	64672.7
SLC17A3	6	25833066	25882286	158612	66263.6
SLC17A4	6	25754699	25781199	161235	67162.5
SLC17A5	6	73593379	73653992	155253	61382.7
SLC17A8	12	100357074	100422055	156858	64356.7
SLC24A5	15	48120990	48142672	159444	66381.3
SLC26A11	17	80219699	80253500	157330	64134.2
SLC26A7	8	91209494	91398155	159029	66043.5
SLC29A3	10	71319259	71381423	158618	67152.2
SLC2A4	17	7281718	7288257	157321	63403.4
SLC2A8	9	127397138	127408424	159911	67234.6
SLC30A10	1	219685427	219958647	156746	64424.6
SLC30A2	1	26037252	26046118	159267	66446.7
SLC30A3	2	27253684	27275817	154875	63922.7
SLC30A4	15	45479606	45522755	154745	62660.9
SLC31A1	9	113221544	113264492	155409	63925.1
SLC31A2	9	113150976	113164140	160045	67677.4
SLC34A1	5	177379235	177398848	154476	63674.1
SLC35D3	6	136922301	136925660	157472	66102.5
SLC35F6	2	26764284	26781231	157322	64800.5
SLC36A1	5	151437046	151492379	157563	65803.5
SLC38A9	5	55625845	55773194	155517	62658.3
SLC39A4	8	144409742	144416844	160865	66259.1
SLC44A2	19	10602457	10644557	150088	59434.6
SLC48A1	12	47753916	47782751	158112	67331.6
SLC6A4	17	30194319	30236002	155373	64665.9
SLC7A14	3	170459548	170586075	158233	66158
SLC9A6	X	135973841	136047269	NA	53267.6
SLC9A7	X	46599251	46759118	NA	53662.2
SLC9A9	3	143265222	143848485	159971	66863.8
SLC9B2	4	103019868	103085829	158727	65866.9
SLCO4C1	5	102233986	102296284	160564	66120.8
SMPD1	11	6390440	6394998	153483	64907.9
SMPD4	2	130151392	130182750	156961	65036.1
SNAP23	15	42491233	42545356	154742	62865.5
SNAP25	20	10218830	10307418	158518	66607.1
SNAP29	22	20859007	20891214	153056	62029.9
SNAPIN	1	153658703	153661852	149936	61695.5
SNCA	4	89700345	89838315	159994	66498.5
SNF8	17	48929316	48944842	153981	61749.9
SNX1	15	64094123	64146090	156509	64708.3
SNX10	7	26291862	26374383	156970	65043.7
SNX11	17	48103357	48123601	152690	62410.3
SNX12	X	71056332	71073426	NA	51709
SNX13	7	17790761	17940501	160149	66260.3
SNX14	6	85504776	85594156	158682	65085.1
SNX16	8	81799581	81842866	158877	65454.5
SNX17	2	27370496	27377535	158457	65604
SNX18	5	54517759	54546586	159168	66676
SNX19	11	130866250	130916479	161141	68069.6
SNX2	5	122775079	122834543	158896	65223.2
SNX20	16	50666300	50681353	157900	65769.5
SNX21	20	45833799	45843276	155065	63563.1
SNX25	4	185204237	185370185	156421	64493.6
SNX27	1	151612006	151699091	154640	63178.3
SNX3	6	108211222	108261246	155293	63224.7
SNX31	8	100572889	100663415	157764	64320.1
SNX4	3	125446650	125520202	154972	62653.7
SNX5	20	17941597	17968980	160381	66008.1
SNX6	14	34561093	34630160	152855	59829.5
SNX8	7	2251770	2354318	151498	59457
SNX9	6	157700387	157945077	157726	65269.9
SOD1	21	31659666	31668931	157479	64992.5
SORL1	11	121452314	121633763	158025	66157.6
SORT1	1	109309568	109397918	156772	64866.6
SPAAR	9	35909490	35937153	156786	NA
SPACA7	13	112376355	112434689	158229	65444.1
SPAST	2	32063556	32157637	154201	61446.1
SPG11	15	44554818	44663688	155460	63215.5
SPG21	15	64963022	64990310	156582	63866
SPHK2	19	48619291	48630717	154303	63756.3
SPNS1	16	28974221	28984548	156415	63020.6
SPPL2A	15	50702266	50765709	154614	62242.1
SPPL2B	19	2328615	2355095	155738	61517.5
SPPL2C	17	45844881	45847067	162456	68547.4
SQSTM1	5	179806398	179838078	155065	64801.5
SRC	20	37344685	37406050	155931	65326.7
SRGN	10	69088103	69104805	154947	61640.8
ST8SIA2	15	92393881	92468728	158188	66910.1
STAM	10	17644151	17716824	158804	65916.4
STAM2	2	152116801	152175763	156623	64284.1
STAMBP	2	73828916	73873659	156175	63933.6
STAMBPL1	10	88879734	88975153	158858	66455.4
STARD3	17	39637090	39664201	155687	65993
STARD3NL	7	38178245	38230670	160052	66766.4
STEAP1	7	90154456	90164829	159959	67361.8
STEAP1B	7	22419444	22727613	155761	64721.1
STEAP2	7	90167590	90238137	157288	65124.9
STEAP3	2	119223831	119265652	158324	66813.3
STEAP4	7	88270892	88306894	158983	65634
STK11IP	2	219597857	219616451	154958	64761.1
STMN2	8	79611117	79666158	159366	66588.6
STOM	9	121338987	121370304	157972	65259.2
STOML1	15	73978926	73994622	158257	66230.7
STS	X	7147237	7804358	NA	54455.7
STX10	19	13144058	13150383	150074	61800.7
STX12	1	27773219	27824443	155667	62745.5
STX16	20	58651253	58679526	159105	66341.1
STX17	9	99906654	99974534	159057	66052
STX3	11	59713456	59805882	157436	64988.3
STX4	16	31032889	31042975	154208	62264.9
STX6	1	180972712	181023121	157680	65388
STX7	6	132445867	132513198	159639	66705.4
STX8	17	9250471	9576591	155085	63128.8
STXBP2	19	7636881	7647873	159266	66270.8
SUN2	22	38734725	38794143	156735	66200.3
SURF4	9	133361450	133376166	157812	66048.4
SYNDIG1	20	24469629	24666616	157899	66837.8
SYNGR1	22	39349925	39385575	156242	64258.4
SYS1	20	45361937	45376798	155665	65984.7
SYS1-DBNDD2	20	45363200	45410610	157093	65713.4
SYT11	1	155859567	155885199	155683	63165.5
SYT17	16	19167971	19268332	155746	64198.3
SYT3	19	50621307	50639881	150758	62912.3
SYT5	19	55171196	55180289	154652	63477.6
SYT7	11	61513714	61581148	156847	66779.6
SYTL4	X	100674491	100732123	NA	53509.3
SZT2	1	43389882	43454247	156174	65632.9
TAB1	22	39399778	39437060	157231	64596.8
TAB2	6	149218641	149411613	159277	66006.3
TAB3	X	30827442	30975084	NA	54087.2
TAS2R16	7	122994704	122995700	158473	65809.8
TBC1D14	4	6909242	7033118	156285	64674.2
TBC1D16	17	79932343	80035872	156422	65318.3
TBC1D17	19	49877425	49888750	155747	65425
TBC1D23	3	100260992	100325251	158572	65331
TBC1D3	17	38181659	38192555	31404.7	140346
TBC1D5	3	17157162	18444817	158339	65979.6
TBK1	12	64452090	64502114	156545	64149.3
TCIRG1	11	68039025	68050895	160291	66520.3
TCN2	22	30607003	30627271	157618	63571.8
TECPR1	7	98214624	98252232	155236	63232.7
TEPSIN	17	81228277	81239091	NA	NA
TF	3	133746040	133796641	154972	66392.9
TFRC	3	196027183	196082096	156198	63109.4
TGFBI	5	136028988	136063818	159083	67257.8
TGFBR1	9	99104038	99154192	158569	66004.5
TGFBRAP1	2	105264391	105329735	157222	65473.3
TGOLN2	2	85318020	85328296	157422	65453.9
TIAL1	10	119571802	119597029	156275	64443.8
TICAM1	19	4815932	4831712	152947	59798.7
TICAM2	5	115578496	115602479	160643	67014.4
TJAP1	6	43477523	43506556	156926	65599.7
TLDC1	16	84476355	84554033	NA	64846.2
TLR3	4	186069155	186088073	159607	65186.7
TLR4	9	117704175	117724735	161043	67633.5
TLR7	X	12867072	12890361	NA	54156.2
TLR8	X	12906620	12923169	NA	55077.7
TLR9	3	52221080	52225645	159459	66662.8
TM6SF1	15	83107572	83144854	158365	65681.9
TM9SF1	14	24189149	24195687	150486	63453.8
TM9SF2	13	99446311	99564048	158514	65583
TM9SF4	20	32109714	32167258	154141	63802.8
TMBIM1	2	218274197	218292586	157980	66735.2
TMEM106B	7	12211270	12243367	161771	67205.8
TMEM108	3	133038391	133397775	159352	66933.8
TMEM127	2	96248514	96265997	156970	65908.9
TMEM150A	2	85598547	85603196	158685	66469.7
TMEM150B	19	55312801	55334048	148369	58835.4
TMEM150C	4	82483170	82562357	156725	64770.6
TMEM163	2	134455759	134719000	154616	64430.3
TMEM165	4	55395957	55453397	156259	63464.4
TMEM175	4	932387	958656	156991	64423.8
TMEM179B	11	62787402	62790400	158392	64579.5
TMEM184A	7	1542235	1560821	160317	66052.6
TMEM192	4	165070608	165208549	156346	63026.2
TMEM199	17	28357642	28363683	158903	65705
TMEM230	20	5068232	5113103	154797	63443.1
TMEM30A	6	75252924	75284948	160459	66909.5
TMEM59	1	54026681	54053504	157295	64679.8
TMEM63A	1	225845536	225882380	155924	64757.8
TMEM74	8	108606850	108787594	159155	66143
TMEM79	1	156282935	156293185	154541	64234.6
TMEM8A	16	370788	387113	NA	63244
TMEM9	1	201134772	201171574	158888	67412.9
TMEM97	17	28319200	28328685	158222	65692.1
TMEM9B	11	8947202	8965011	156984	64706.3
TMUB1	7	151081085	151083493	153882	65878.9
TNF	6	31575565	31578336	156583	65770.6
TNFAIP1	17	28335602	28347009	157030	65673.7
TNFAIP3	6	137867214	137883312	159896	66439.5
TNIK	3	171058414	171460408	158790	66626.6
TNK2	3	195863364	195911945	153529	63539.5
TOLLIP	11	1274371	1309654	157664	64623.6
TOM1	22	35299275	35347992	157165	66157.2
TOM1L1	17	54899387	54961956	158698	66059.1
TPCN1	12	113221050	113298585	156908	64789.5
TPCN2	11	69048932	69136316	159052	64749.1
TPP1	11	6612768	6619448	157301	67736.8
TPT1	13	45333471	45341284	160685	64363.3
TRAF3	14	102777449	102911500	155929	63769.3
TRAF6	11	36483769	36510272	156645	63205.7
TRAK1	3	42013802	42225890	156102	64738.3
TRAK2	2	201377207	201451500	159004	65870.6
TRAPPC1	17	7930345	7932123	154027	67441.1
TRAPPC10	21	44012309	44106552	156318	65041
TRAPPC5	19	7680833	7687703	157817	65073.9
TRAPPC6A	19	45162928	45178237	155723	64158.2
TRAPPC6B	14	39147811	39170532	156917	63554.9
TRAPPC9	8	139727725	140458579	157568	65624.7
TRIM23	5	65589690	65625975	159320	65775
TRIM27	6	28903002	28923988	155288	62958.2
TRIM29	11	120111286	120185529	158440	66842.3
TRIM3	11	6448613	6474459	155526	66220.1
TRIP10	19	6737925	6751530	152777	62532
TRPM2	21	44350163	44443081	154956	62349.2
TSC2	16	2047967	2089491	157128	65069.6
TSG101	11	18468336	18526951	156264	63442.8
TSPAN1	1	46175073	46185962	155403	64829.8
TSPAN15	10	69451465	69507666	157550	66158.9
TTPA	8	63048553	63086053	158589	65752.4
TTR	18	31557009	31598833	158498	66429.3
TUBA1A	12	49184686	49189080	155953	63465.3
TUBB	6	30717435	30725538	158246	65879.7
TUBB4B	9	137241287	137243707	155804	65499.4
TUBG1	17	42609641	42615238	158850	64222
TUBGCP4	15	43369221	43409771	155824	64838.9
TXNDC5	6	7881517	7910788	158624	65830.7
TYR	11	89177875	89295759	159535	65812.4
TYRP1	9	12685439	12710285	161166	66635.3
UBA1	X	47190861	47215128	NA	55024.2
UBA52	19	18571730	18577550	154788	62070.8
UBAP1	9	34179005	34252523	152794	60894
UBAP1L	15	65092760	65115200	156310	64648.6
UBB	17	16380798	16382745	149447	61365
UBC	12	124911604	124917368	146876	59939.6
UBE2D3	4	102794383	102868896	158798	65394.6
UBXN6	19	4444999	4457794	154067	62836.6
UHRF1BP1L	12	100028455	100142874	156180	63602.8
ULK1	12	131894622	131923150	157550	65050.4
UNC13D	17	75827225	75844552	155562	64993.7
UNC93B1	11	67991100	68004982	158992	66370.8
USE1	19	17215346	17219829	144858	59615.5
USP10	16	84699986	84779922	158208	65323
USP4	3	49277144	49340712	152091	60351.6
USP5	12	6852148	6866632	156938	66245.8
USP50	15	50494018	50546708	155960	62338.6
USP6	17	5116032	5175034	158302	67124.4
USP6NL	10	11453946	11611754	158221	65718.2
USP8	15	50424380	50514421	155961	63015.9
UVRAG	11	75815210	76144232	157508	65182.3
VAC14	16	70687439	70801160	158769	66915.7
VAMP1	12	6462237	6470677	159218	65374.8
VAMP2	17	8159149	8163546	148158	64831.8
VAMP3	1	7771296	7781432	161495	67482.2
VAMP4	1	171700160	171742074	158525	64658.6
VAMP5	2	85584431	85593406	157042	64256.7
VAMP7	X	155881345	155943769	NA	65729.2
VAMP8	2	85561562	85582031	150855	62264.1
VAPA	18	9914016	9960021	159219	65897.8
VASN	16	4371848	4383538	159886	66781
VAT1	17	43014607	43025123	147906	59113.9
VCAM1	1	100719742	100739045	161254	66375.7
VCAN	5	83471618	83582303	160538	67065.5
VCP	9	35053928	35072668	158144	64899.7
VIPAS39	14	77426675	77457952	158299	64930.2
VLDLR	9	2621182	2660056	159577	67186
VMA21	X	151396515	151409364	NA	55230.6
VNN1	6	132680849	132714055	160496	66080.4
VOPP1	7	55436056	55572988	157180	65847.4
VPS11	11	119067818	119081972	156507	64259.3
VPS16	20	2840703	2866732	156916	66779.2
VPS18	15	40894450	40903975	156617	64807.2
VPS25	17	42773449	42779599	157632	64015
VPS26A	10	69123512	69174412	156140	63178.4
VPS26B	11	134224671	134247788	157707	66769.7
VPS28	8	144423601	144428563	160579	65771.9
VPS29	12	110491083	110502111	154165	61880.7
VPS33A	12	122229564	122266494	154928	62464.3
VPS33B	15	90998673	91022603	154605	62653.8
VPS35	16	46656132	46689518	159295	64970.8
VPS36	13	52412602	52450634	154923	63693.5
VPS37A	8	17246931	17302427	159942	66352
VPS37B	12	122865330	122896127	155866	64545
VPS37C	11	61130257	61161615	157256	65437.2
VPS37D	7	73667831	73672112	154260	62999.9
VPS39	15	42158701	42208307	157082	65370.5
VPS41	7	38722974	38932394	160675	67079.2
VPS45	1	150067279	150145329	155638	63745.1
VPS4A	16	69311350	69326939	155787	64730.3
VPS4B	18	63389190	63422483	159061	65255.7
VPS50	7	93232340	93361123	157244	NA
VPS51	11	65089324	65111862	155767	64019.6
VPS52	6	33250272	33272047	153536	63251.9
VPS53	17	508503	721717	154827	62789.4
VPS54	2	63892146	64019428	158446	65595.8
VPS8	3	184812143	185052614	158020	65972.4
VTA1	6	142147162	142224685	158719	65923
VTI1A	10	112446998	112818744	158507	65899.2
VTI1B	14	67647085	67674820	156087	64869
WASF2	1	27404230	27490167	153614	61606.4
WASH2P	2	113588550	113599043	188877	96791.4
WASH3P	15	101961603	101976543	156308	82105.6
WASH4P	16	14381	18068	107565	63825.7
WASH6P	X	156020826	156025710	NA	63181.2
WASHC1	9	14475	73865	120377	NA
WASHC2A	10	50067888	50133509	129104	NA
WASHC2C	10	45727200	45792964	135893	NA
WASHC2D	NA	NA	NA	NA	NA
WASHC3	12	102012840	102062149	159363	NA
WASHC4	12	105107324	105169130	159852	NA
WASHC5	8	125024260	125091819	158302	NA
WDFY1	2	223855716	223945357	157062	64134.5
WDFY2	13	51584455	51767709	157483	65783.2
WDR11	10	120851305	120909524	159453	66012.4
WDR24	16	684622	690444	160647	67012.1
WDR41	5	77425970	77620611	157555	65759.2
WDR44	X	118346073	118449961	NA	51754.6
WDR45B	17	82614562	82648553	NA	61256.1
WDR48	3	39052013	39096671	158483	65952.2
WDR59	16	74871362	75000173	154930	62251
WDR72	15	53513741	53762878	156850	64617
WDR81	17	1716523	1738599	156859	64132.6
WDR83	19	12666802	12675832	155660	63209.4
WDR91	7	135183839	135211555	159862	67705.9
WIPI1	17	68420948	68457513	158428	65540.9
WLS	1	68098473	68233120	158854	67002.4
WNT3A	1	228006998	228061271	158327	65665.7
YIPF1	1	53851719	53889798	157261	64547
YIPF2	19	10922185	10928681	153960	63400.5
YIPF6	X	68498562	68537282	NA	52886.1
YKT6	7	44200959	44214294	158288	66604.8
ZDHHC2	8	17156482	17224799	159031	66173.9
ZFYVE16	5	80408013	80483379	158493	64864.8
ZFYVE21	14	103715730	103733668	158134	66509.9
ZFYVE26	14	67727374	67816590	158095	65693.7
ZFYVE27	10	97737121	97760907	159203	66462.9
ZFYVE28	4	2269582	2418651	156965	65342.9
ZFYVE9	1	52142089	52348671	155372	63646.8
ZNRF1	16	74999024	75110994	156619	64223.8
ZNRF2	7	30284597	30367689	157390	64707
ZP2	16	21197450	21214510	157205	63749.3
abeta-42-oligomer_human	NA	NA	NA	NA	NA
escrt-iii_human	NA	NA	NA	NA	NA
hpse_human-1	NA	NA	NA	NA	NA
Note 1: some gene coordinates or gene coverage were not available.
Note 2: the ADSP case-control and the ADSP Family cohorts are grouped together in the ADSP dataset
